# Supplementary material for: Galvanotactic Migration of Glioblastoma and Brain Metastases Cells
Source: Life (Basel). 2022 Apr 14;12(4):580. doi: 10.3390/life12040580 (PMC9027426; doi:10.3390/life12040580)
Supplement: Supplementary file 1 [file life-12-00580-s001.zip]

Archive with 1 entries (1 files):
- life-1669967-supplementary.pdf
